# Supplementary material for: Robust Amino-Functionalized Mesoporous Silica Hollow Spheres Templated by CO2 Bubbles
Source: Molecules. 2021 Dec 22;27(1):53. doi: 10.3390/molecules27010053 (PMC8746618; doi:10.3390/molecules27010053)
Supplement: Supplementary file 1 [file molecules-27-00053-s001.zip]

Archive with 1 entries (1 files):
- molecules-1490704-supplementary.pdf
